# Supplementary material for: Characteristics of person-centred practice in the stroke patient trajectory: a scoping review
Source: BMC Neurol. 2025 Dec 1;25:492. doi: 10.1186/s12883-025-04472-2 (PMC12667173; doi:10.1186/s12883-025-04472-2)
Supplement: Supplementary file 1 — Supplementary Material 1 [file 12883_2025_4472_MOESM1_ESM.xlsx]

## Sheet: extracted data from articles
Authors	Year of publication	Country	Aim	Study design	Population	Sample size	Setting (phase in the trajectory)	Setting (applicable if : non acute and mixed)	underlying theories (operationalisation of PCP)	person-centred care components	facilitators for PCP	barriers for PCP	recommendation for practice	research gaps
Fryer et al.	2013	Australia	Explore the process of decision-making of older people with limited English proficiency (LEP) about using a professional interpreter during their health care after stroke.	qualitative	patients	13 patients	Mixed	inpatient rehabilitation	none	clarity of beliefs and values (patient perspective). Information provision (shared-decision making)		B: HCP had the authority to determine if the patient had passed or failed the test with implications for the older person’s future autonomy. HCP gave information about the patient’s condition and treatment to their children instead of to them. A professional interpreter were rarely offered during health care. Participants did not expect to understand expert knowledge of HCP. The process of being …	HCP have an opportunity and a mandate to demonstrate the leadership in the interpreter decision by giving people with LEP the knowledge, opportunity and encouragement to use a professional interpreter during health care. HCP may need to advise when interpretation is needed for health care situations when communication difficulties may not be anticipated by the person with LEP.	none
Prick et al.	2022	Netherlands	Develop a patient decision aid (PtDA) for discharge planning of hospitalized patients with stroke.	Mixed- methods	Multiple groups	74 patients and 111 HCPs	acute		none	Decision-making in both practice environment and person-centred process	Needs assessment, provide and repeat tailored information to ensure patient education, present relevant outcome information in a meaningful way, display all information in a calm and simple manner.		none	none
Sundin & Jansson	2003	Sweden	Illuminate the meaning of understanding and being understood in the care of patients with aphasia after stroke	qualitative	Multiple groups	3 patients and 5 HCPs	non-acute	inpatient rehabilitation	none	Providing holistic care, Engaging authentically, Being sympathetically present	HCP invite the patient to participate in the creative act of communication. HCP have a communicative attitude and show interest in the patients’ personal desires. HCP encounter the patient as a presence in a caring communion. In part, HCP communicate by continuously conveying their presence to the patient and even creating availability in a close and open intersubjective relationship.		none	none
Monaghan et al	2005	UK	To determine the extent to which three forms of multidisciplinary team (MDT) care in stroke rehabilitation meet the standards set by the United Kingdom National Service Framework (NSF).	quantitative	patients	75 patients	non-acute	inpatient rehabilitation	none	Practice environment: supportive organisational systems (including teamwork). Person-centred processes: sharing decision-making. Outcome: Involvement	F: MDT ward rounds result in significantly better consideration of patients' needs, enhanced SMART (specific, measurable, achievable, realistic and time framed) goal-setting, greater patient involvement, and improved team working than do MDT meetings.		Weekly MDT ward rounds deserve consideration as the primary form of care on stroke rehabilitation wards. Completing a multidisciplinary ward round with a doctor included significantly improves the consideration of patient needs, assessable goal-setting, patient involvement and team working.	none
D’Souza et al.	2022	Australia	Explore patient perceptions of a CEE (communication enhanced envirnment) model, and barriers and facilitators to engagement in the model.	qualitative	patients	7 patients	Mixed	inpatient rehabilitation	enriched environment	The care enviroment: supportive organisational system, the physical environment, appropriate skill mix		B: individual patient factors (patients' preferences, abilities, or restrictions, negative mood and tiredness, physical limitations). Individual staff qualities (staff behaviour and accent, reliance on time-poor stuff to run CEE activities). Hospital features (physical environment, overlap between CEE activities and physiotherapy sessions).	none	further exploration of the feasibility and uptake of the CEE intevention will need to be adressed within the hospital setting.
Flink et al.	2016	Sweden	compare client-centeredness as it was documented by the occupational therapists in the units randomized to the intervention clusters with documentation by occupational therapists in the control clusters.	quantitative	HCP	133 Occupational therapists (77 OT in the IG, 56 in the control group).	non-acute	multiple	client-centeredness	person-centred processses (all)		none	training on client centredness enhances the documentation on finding common goals and the clients participation in finding these goals and on patients' motivation on rehabilitation.	future studies with a pre-post design to compare differences in docummentation, behaviour, and quality of documentation and also studies with an inductive approach to documentation and cleint-centredness
Alegiani et al.	2020	Germany	evaluate the quality of patient information materials for stroke patients by using randomized controlled trials, applying quality criteria for evidence-based patient information (EBPI).	review quantitative	Multiple groups	8 studies( samples: 31-319 participants; patient, HCP, and caregivers)	Mixed	multiple	evidence based patient information (EBPI)	information provision (shared-decision making)		none	future patient information materials should consider EBPI (evidence based patient information) quality criteria.	none
Almborg et al	2009	Sweden	To describe relatives’ perceived participation in discharge planning for patients with stroke and identify correlates to perceived participation.	quantitative	caregivers	152 relatives	Mixed	transition from hospital to home	Participation	Prerequisites (from the patient perspective): professionally competent, clarity in beliefs and values. PC processes: Information provision, shared decision-making. Outcome: perceived participation	Longer hospital stay increased the opportunity to inform and to involve the relatives. Relatives with more education perceived more participation in discharge planning. Female relatives and relatives of female patients perceived themselves more involved in discussions about goals and needs.	Information was not individualised to meet the relatives’ expectations. Absence of goalsetting or a lack of involvement in discussions about goalsetting. Relatives with less education perceived less participation in discharge planning.	The professionals need to develop effective discharge planning processes with strategies for informing and educating relatives, and to establish routines for involving relatives in patients’ needs assessment and goalsettings.	none
Almborg et al	2008	Sweden	To describe stroke patients’ perceptions of their participation in the discharge planning process and identify correlates of perceived participation.	quantitative	patients	188 patients	Mixed	transition from hospital to home	Participation	PC processes: Information provision, shared decision-making. Outcome: perceived participation	A large proportion of patients perceived that they had received adequate information, which increased their opportunity to participate in discussions and goal-setting during discharge planning.	Lack of routine procedures that include patients in goal-setting and identifying their needs.	Health professionals should be more attentive to patients aged >85 years, those who have a longer hospital stay and those that are dependent in their performance of P-ADL. Patients who have shorter hospital stays and who are independent in their P-ADL performance require more attention in goal-setting and planning for their continued care and support. To increase the participation of all stroke p…	Further research is required to evaluate different methods for goal-setting and identification of needs to facilitate stroke patients’ participation in discharge planning.
Artmann et al	2022	Germany	To find out beforehand whether patients can understand statistical data after an acute stroke and which type of presentation of the risks and side effects of the therapy is the most understandable.	Mixed- methods	patients	73 patients (13 qualitative, 60 quantitative)	acute		Evidence-based patient information	Shared-decision making (patient information)	Development of risk communication aids (combination of text, pictogram, cube diagram) can help patients understand numerical data adter an acute stroke.	none	none	Future studies would have to test whether the type of statistical representations using cubes is understandable even for patients who are severely affected by a stroke.
Ayana et al	1998	UK	To explore the views of therapists working with stroke patients on the use of a patient-held record (PHR) for stroke patients.	qualitative	HCP	25 therapists (physiotherapists, occupational therapists, dietitians)	Mixed	multiple	None	Care environment: Shared decision maling systems, supportive organisational systems, PC processes: Shared information, Outcome: Involvement in care	Active participation of the patient.	Power imbalance, misinterpretation of written information, miscommunication between therapists and medical staff.	none	none
Barnden et al	2022	Australia	To develop a goal-setting discharge package with patients with stroke and their support people, together with experts and clinicians, and to field test this package with clinicians working in acute and rehabilitation stroke care.	Mixed- methods	Multiple groups	42? (experts, patients, caregivers, clinicians)	Mixed	transition from hospital to home	PCC, person-centred goal-setting	PC processes: Working with patients' beliefs and values, shared decision-making, goal-setting (not explicitly mentioned in the PCP framework)	Potential for incorporation into existing processes and beliefs that it promoted person centred care.	Additional time.	The standardized package developed was perceived by clinicians to facilitate a more person-centred approach and the development of goals based on the patients' identified priorities. Manualising person-centred goal-setting reduced perceived clinician barriers to integrating goal-setting into discharge planning. This approach has potential to facilitate more active consumer participation in decisi…	Further work is required to test and potentially modify a menu-based goal-setting package for use in other clinical conditions and contexts to support the identification of consumers' needs and goals.
Berg et al	2017	Norway	To investigate what speech– language pathologists describe as most important when trying to achieve client-oriented participation during aphasia rehabilitation.	qualitative	HCP	11 HCPs (speech-language pathologists)	Mixed	multiple	Client-centeredness, client participation	Care environment: Power sharing, PC prosesses: Working with patients' beliefs and values, goal-setting (not explicitly mentioned in the PCP framework), Outcome: Involvement in care	Make therapy meaningful for the clients, address the client's process of realisation by navigating around unrealistic wishes and goals, take the vulnerability of the client into account.	Vulnerable client group, nature of aphasia presupposing a process of recovery and acceptance, perceived lack of evidence base.	none	Further research is needed to investigate how services delivered by speech–language pathologists can become more person-centred and thereby enhance the collaboration with persons with aphasia in goal setting and clinical decision-making.
Berg et al	2016	Norway	To investigate how speech pathologists experienced client participation during the process of goal-setting and clinical decision making for people with aphasia.	qualitative	HCP	20 HCPs (speech pathologists)	Mixed	multiple	Clinical decision making, goal setting, client participation	PC processes: Shared decision making, goal-setting (not mentioned in the PCP framework), Outcome: Involvement in care	Next of kin as a proxy in goalsetting and clinical decision making for people with moderate-to-severe aphasia.	Severe language and communication impairments. Differing goals between clients and next of kin. Divergent goals between clients and professionals. Goals of clients and/or next of kin perceived as unrealistic.	Greater emphasis needs to be placed on how to facilitate client participation for people with severe aphasia. Better incorporation of tools and techniques made to enhance collaborative goal setting and treatment planning could support the involvement of all severity groups.	More research is needed to provide knowledge on how speech pathologists may assess, evaluate and enable clients’ readiness and wish for participation. Research is also needed on the implementation and use of facilitating tools to increase participation.
Blickem & Priyadharshini	2007	UK	The central theme of the paper is concerned with the educational potential that patient narratives may hold for improving patient-centred interprofessional care.	qualitative	Multiple groups	37 (12 patients, 7 carers, 10 nurses, 2 physiotherapists, 2 occupational therapists, 2 therapy assistants, a nursing assistand, a speech and language therapist)	non-acute	inpatient rehabilitation	Patient-centred interprofessional care	PC processes: Working with patients' beliefs and values	Professionals opportunity to reflect on individual practices that have hindered relationships with patients and carers. Increased awareness of staff of the patient's perspective.	Differences in perspectives between patients and carers. Feeling uneasy about breaking out of the traditional professional-patient relationship. Professional vulnerability.	Work-based continuing interprofessional development in the health service might benefit from using patient narratives to broaden the perception of the health professional with a view to designing better and more integrated interprofessional practice.	None
Burau et al	2017	Denmark	To analyse the role and capacity of health professions in driving organisational change in interprofessional working and patient-centred care.	qualitative	HCP	17 HCPs(nurses, physiotherapists, occupational therapists, doctors)	non-acute	transition from hospital to home	Interprofessional working, interprofessional teams	Care enviroment: Appropriate skill mix, supportive organisational systems, PC processes: Providing holistic care	Professionally meaningful, holistic perspective, high level of trust, favourable conditions for teams, regional support	Working in a home setting (never nowing what to to meet), strutural context, time-consuming interprofessional practice (skills transfer)	none	none
Busetto et al	2020	Germany	To identify critical junctures for patient-centredness along the acute care pathway from the perspectives of patients, relatives and staff, in order to identify areas for improvement and potential transferability and applicability for other neurological acute diseases.	qualitative	Multiple groups	37 (patients, relatives, neurologists, neuroradiologists, nurses, medical technical assistants, readiographers, social workers, therapists) and 27 observation	acute		Patient-centred care	PC processes: Shared decision making, engaging authentically, being symphatetically present, Outcome: Good care experience, involvement in care	Difficult to extract facilitators (patient-centeredness was valued as uncritical at the arrival and treatment phases)	Difficult to extract barriers (patient-centeredness was valued as potentially critical in the phases of history-taking & preparation, treatment decision, and stay at the ICU, and as critical uncritical in the phases of post-procedure, stay at stroke unit and transfer, discharge and rehabilitation). time constraint. patient's difficulties in understanding and remembering thier diagnosis, as well a…	Staff education for increased awareness, in-house guidelines on potentially privacy-sensitive situations and the appropriate level of patient and relative involvement. Standardized relative update post-procedure could have a positive impact in moments of extreme anxiety. Hospitals should also consider investing resources for more timely, appropriate and accessible information provision to patient…	Future (qualitative) research is needed to better understand those junctures identified as critical and potentially critical, especially by widening the groups of study participants to include more severely affected patients and their relatives. Controversial topics, such as treatment decisions (including preferences for treatment limitation), should be investigated from a more diverse group of s…
Cameron	2013	USA	To identify educational needs for patients with stroke and their familly.	review Mixed	Multiple groups	not stated	acute		none	information provision (shared-decision making)	Provision of induvidual patient and family education	Lack of patient and family education, and wrong timing	Continually reinforced education based on patients' needs, characteristics, insider knowledge, timing and readiness, involvment of other professionals. Nurses involved in stroke education should be trained.	Longitudional studies on various types, frequencies, and duration og education within an acute stroke population in order to understand specific educational needs better and to make evidence.based practice recommendations for stroke education.
Connolly & Mahoney	2018	USA	To investigate the experience of ischamic stroke survivors during the transitional period from the hospital through the first 4 weeks after discharge home.	qualitative	patients	31 patients	non-acute	transition from hospital to home	none	clarity of beliefs and values (patient perspective). Information provision (shared-decision making)	HCP can make a collaborative, tailored care plan early after discharge, and determine personal goals in the poststroke recovery period. Provide information based on patients' needs, foster a patient-centred shared decision-making model, implement the Transitional Care Model		Create a patient-centred care plan when patients transfer from hospital to home using a transitional care model including the patients' needs and concerns.	Include stroke patients' racial and ethnic deversity and patients from less resource - intensive environments to provide added depth of information.
Corbin et al.	2023	France	To explore stroke rehabilitation professionals's understanding and representations of peer support, the benefit they anticipated for patients, and the levers and barriers they perceived to implement the intervention in their practice.	qualitative	HCP	21 HCP	non-acute	inpatient rehabilitation	none	Peer support?	Peer support can provide social, emotional and informational support.	Lack of human and financial resources, and of linkage between hospital and community professionals, HCP's fear that peer support would give false hope to survivors if not delivered properly, and ambivalence towards patient engagement, acknowledging its importance, but demonstrating top-down attitudes. HCP identified potential avenues for the implementation of peer support for stroke survivors.	Constitute a multidisciplinary team to supervise peer supporters or to propose peer-support to all stroke suvivors and give them freedom to choose. Peer-supporters need solid training.	none
D'Souza et al.	2022	Australia	Develop and implement a Communication Enhanced Environment model (CEE) and explore its effect on language activities for patients early after stroke.	quantitative	patients	14 patients	Mixed	multiple	Knowledge-to-Action framework	Engaging authentically and sharing decision-making, developed interpersonal skills and self-awareness (communication model)	Implementation of a CEE model especially for aphasia patients	Reduction in stroke admissions at the hospital site, reduction in nurse-to-patient ratio, the ward reconfiguration and reduced acces to communal dining and the reduction of visitors in the after phase maight have influenced the implementation of the CEE model.	A CEE model is feasable to implement in an acute/slow stream rehabilitation ward and a rehabilitation ward private hospital environment. The use of implementation science principles and behaviour change models promoted the sucessful implementation of a CEE model.	Determine the communication and psychosocial impacts of a CEE model for patients with and without aphasia following stroke.
D'Souza et al.	2021	Australia	To explore barriers and facilitators to patient communication in an acute and rehabilitation ward setting from the perspectives of hospital staff, volunteers and patients following stroke.	qualitative	Multiple groups	51 HCP and volunteers, 7 patients	Mixed	multiple	none	Engaging authentically and sharing decision-making, developed interpersonal skills and self-awareness (communication model)	Hospital-related facilitators to communication were shared rooms/co_x0002_location of patients, visitors and volunteers. Staff-related facilitators to communication were utilisation of resources, speech pathology support, staff knowledge and utilisation of communication strategies, and individual staff factors such as personality. No patient-related facilitators to communication were reported by …	Hospital_x0002_related barriers to communication were private rooms, mixed wards, the physical hospital environment, hospital policies, the power imbalance between staff and patients, and task-specific communication. Staff-related barriers to communication were staff perception of time pressures, underutilisation of available resources, staff individual factors such as personality, role perceptio…	Consideration of areas for co-location for patients such as therapy spaces, dining areas or shared rooms as well as access to private spaces may potentially address the need for social opportunities with other patients as well as access to privacy when required. The promotion of visitors attending the wards may facilitate communication opportunities for patients between therapy times by providing…
Daniels et al.	2002	the Netherlands	To explore and gain an understanding of occupational therapits' experiences of therapy with patients in inpatient stroke rehabilitation, through the identification of their deliberations for practice.	qualitative	HCP	13 occupational therapists	non-acute	inpatient rehabilitation	none	Providing holistic care (phycical training)(working holistically)		The patient is focused on recovery and not on adaptation. The goal is to prepare people for returning home as soon as possible, which is not easy in a limited time frame.		How meaningful occupations can be incorporated in the patient's process of coping with stroke.
Danzl & Hunter	2013	USA	To describe administrators' and physiotherapists' perceived value of an outcomes program across the post-acute care stroke contineum at a rehabilitation hospital.	qualitative	Multiple groups	7 administrators, 11 physiotherapists	non-acute	inpatient rehabilitation	none	Decision-making	Implementing stroke outcomes measures		Incorporating outcome measures (physical function) into the patient and caregiver education process might enhance the informational support provided to individuals with stroke and their caregivers.	To explore whether findings transfe to other organisations and to other diagnosis. Investigate patients' perspectives of outcome measures, including interpretation and meaning ascribed to the measures.
Decker et al.	2015	USA	To illuminate a good or bad outcome after acute ischemic stroke, and how these data can best be presented to patients, caregivers, and providers to develop a precision medicine-based decision support tool.	qualitative	Multiple groups	10 patients, 39 caregivers, 23 physicans, 20 advanced practice nurses (N=92)	acute		none	Shared decision-making	Implementing a shared decision-making tool for patients with acute ischemic stroke. The health professionals’ questions and interest were key to make them share their stories. patients wanted meetings with the team to be scheduled and predictable to allow them to prepare. The information needed to be adapted to individual prerequisites, e.g., tiredness and level of medical competence (Added).	feelings of disturbing the staff, taking their time, and being demanding were experienced as barriers.		Examine whether the RESOLVE tool improves patient's understanding of risk and benefits of thrombolytic therapy and confidence and comfort with decision making would need to be tested in actual clinical practice.
Dörfler & Kulnik	2020	Austria	To explore strategies that are used in rehabilitation to involve stroke survivors with communication and/or cognitive imparement in person-centred goal-setting.	qualitative	HCP	11 physicans, occupational therapists, physiotherapists, speech and language therapists, and psychologists	non-acute	inpatient rehabilitation	none	Person-centred goal setting	HCP must be flexible in the process of goal setting, build trusting relationships, enable empowerment, use techniques for one-to-one interaction, and involve relatives.		The findings could be useful for clinicans who wish to familiarize themselves with the application of person-centred goal setting with clients with communication and/or cognitive impairment.	Aim to recruite more widely across rehabilitation professions and explore possible differences and similarities in approaches and options. Incorporate non-partiicpants observations of goal-setting sessions, capture clients experiences and perspectives, and focus on specific parts of the rehabilitation pathway for a more in-depth exploration of strategies according to rehabilitation phases.
Dreyer et al.	2016	Denmark	To describe the experienced roles and functions of nurses during in-hospital rehabilitation of patients with stroke.	qualitative	HCP	19 nurses	non-acute	inpatient rehabilitation	none	Providing holistic care			It is important to actively include the patient by integrating the patient's perspective in the goals as well as in dayly rehabilitation activities. Include a close collaboration between the patient and the team.
Egan et al.	2022	Canada	To identify essential aspects of exemplary post-discharge stroke rehabilitation as perceived by patients, care partners, rehabilitation providers, and administrators.	qualitative	Multiple groups	32 patients, 16 care partners, 23 providers, and 5 administrators (N=76)	non-acute	multiple	none	Providing holistic care	Exemplary care was characterized by HCP's stroke and and stroke rehabilitation knowledge, relationship built through personalized respectful care, and a commitment to high quality, person-centered care.		Exemplary post-discharge stroke rehabilitation can be characterized by HCP's stroke and and stroke rehabilitation knowledge, relationship built through personalized respectful care, and a commitment to high quality, person-centered care. The knowledge and skills required to provide exemplary post-discharge stroke rehabilitation go beyond an understanding of evaluation and intervention considerati…
Ellis-Hill et al.	2009	United Kingdom	To develop the understanding of what constitutes a good or poor experience in relation to the transition from hospital to home following a stroke.	qualitative	Multiple groups	20 patients and 13 carers	non-acute	transition from hospital to home	none	Providing holistic care	Continuity in recovery, being supported, being in the picture.	Loss of momentum in recovery, being abandoned, being in the dark.	Assess the person’s current understanding before new information is shared as this ensures that people acquire the knowledge they need at the time and that it ﬁts into their own framework – so the information is likely to be more meaningful and to be remembered more easily. To get a clear model of recovery from that person clarify as far as possible aspects of the model that are unclear for the p…
Elston et al.	2022	Australia	To develop and field test an aphasia supplement to a person-centred goal setting package for stroke to better meet the needs of patients with aphasia.	qualitative	Multiple groups	8 patients, 11 clinicans	non-acute	multiple	none	Providing holistic care (PC goal setting)	Involve users in development and feedback in goal setting			Examine whether the ability to set broader functional and participation- based goals translates to changed therapy approaches and improved outcomes for patients with aphasia.
Elvén et al.	2023	Sweden	To explore how stroke survivors experience and prefer to participate in clinical reasoning processes in the acute phase of stroke care.	qualitative	patients	11 patients	acute		Person-Centered Care Framework	Clinical reasoning process (shared-decision making)	Participation in clinical reasoning requires being actively involved in care through information exchange and joint decisions about care and rehabilitation.		Stroke survivors’ participation in clinical reasoning in the acute phase can be facilitated by HCP noticing signs prompting a shift towards increased willingness to participate. Furthermore, HCP need to take an active role, sharing their expertise and inviting the stroke survivors to share their perspective.	Explore possibilities for staff to find early opportunities to invite stroke survivors into the clinical reasoning process. Another needed topic is a more in-depth focus on person-centered goal-setting in the acute stroke setting.
Folden	1993	USA	To test the effect of an individually focused, guided decision-making intervention on individuals' perception of self-care ability following a stroke.	quantitative	patients	68 patients (34 CG, 34 IG)	non-acute	inpatient rehabilitation	Orem's theory of nursing system and the self-care deficit theory of nursing.		A guided decision-making intervention have an effect on individuals' perception of self-care ability following a stroke.		Nurses need to incorporate patients' personal goals into the plan of care to ensure that the patient remains an integral part of the rehabilitation team.	Identify interventions that are effective in enhancing self-care ability among individuals with diffrent types of chronic illness over time and in maintaining these gains over time.
Forgea et al.	2021	USA	To synthesize the current research evidence on facilitators and barriers to engagement in rehabilitation and interventions for stroke survivors.	review Mixed	patients		non-acute	multiple	none	Decision-making	Facilitators to engagement in stroke rehabilitation is self-efficacy, therapeutic relationship, and motivation factors.	Barriers to engagement is stoke impact (includes the physical, psychosocial, and emotional impact of stroke).	Rehab. nurses can use the identified barriers and facilitators to develop, revise, and implement interventions designed to improve the stroke recovery process of patients. By engaging stoke survivors in the rehabilitation process, nurses can help create a patient-centered approach, which may enhance the recovery in the inpatient setting and at home. Through the identification of patient engagemen…	Well structured experiemental studies using valid and reliable measures can be conducted to determine the effectiveness of nurse-led interventions aimed at increasing patient engagement.
Galvin et al.	2009	Ireland	To examine the experience of inpatient physiotherapy intervention delivered after stroke in Ireland from two different perspectives: that of the person with stroke and that of the physiotherapist.	qualitative	Multiple groups	10 patients, 10 physiotherapist	non-acute	inpatient rehabilitation	none	Providing holistic care (physiotherapy)	To develop patient motivation, encourage patients and their family to believe that physiotherapy is effective and families can assists in motivating the patient to participate fully in their rehabilitation programme.			Qualitative and quantitative studies are warranted to explore the value of structured family-mediated exercise programmes on the individuals with stroke and their families.
Galvin et al.	2009	Ireland	To examine the views of people with stroke, their family members/friends and physiotherapists on the role of the family in physiotherapy and the delivery of exercises following stroke.	Mixed- methods	Multiple groups	100 family members, 75 patients, 10 physiotherapists	non-acute	inpatient rehabilitation	none	Providing holistic care (physiotherapy)	Physiotherapists highlighted a number of factors that influenced participation in physiotherapy such as level of interest and motivation of the family, availability and importance of education. The expert practitioners outlined a number of areas that family involvement can have an impact, such as treatment carry-over, assisting the family unit to cope on discharge and improving handling skills.	Family members/friends’ identified reasons that would also limit participation such as work commitments, lack of confidence and unsuitable treatment times.		Research is needed to gather data from larger, more representative samples and to evaluate the effectiveness of structured family mediated exercise interventions.
Guidetti et al.	2020	Sweden	To evaluate the feasibility of F@ce within in-patient and primary care rehabilitation after stroke, the study design and outcome measures used, and the fidelity, adherence and acceptability of the intervention.	quantitative	patients	10 patients	non-acute	multiple	Person-Centered therapy theory	Providing holistic care (PC goal setting)	Participating in a team-based, person-centered intervention for stroke rehabilitation supported by information and communication technology might improve performance and self-efficacy.
Gustafsson & Bootle	2013	Australia	To enhance our understanding of the transition expereince for clients with stroke and their carers during discharge and the first month at home.	qualitative	Multiple groups	5 patients and 5 carers	non-acute	transition from hospital to home	none	Providing holistic care (working holistically)	At home they received community-based services, assistance from family and friends, follow-up medical appointments, continuing therapy, home modifications and equipment which were all considered valuable.	To come home was a struggle because of many changes to themselves and their daily life, it was overwhelming and daily life was musch more difficult than they had anticipated. the hospital environment do not offer enough opportuneties for practice of activities that are meaningful and important for return to home.		Explore alternative approaches for rehabilitation that provide enhanced opportuneties for the client and carer to practice meaningful activities prior to transition home.
Gustavsson et al.	2020	Sweden	To explore how healthcare professionals use and could potentially use ICT to enable a person-centred rehabilitation process after stroke.	qualitative	HCP	18 HCP (9 OT, 6 physioterapists, 2 speech and language therapists, 1 medical social worker	non-acute	multiple	none	Providing holistic care (workinh holistically)	Using ICT to share information with patients and their significant others, ICT made it possible to collaborate from a distance with patients, having transparancy with HCP and patients in the documentation, support patients' use of ICT.	Limited resources for HCP	Work in close collaboration with future users, especially patients and their significant others, in order to identify ICT solutions and evaluate whether such solutions are usable and effective.	Develop and evaluate ICT-based interventions that could facilitate person-centeredness and increase participation in everyday life for people during their rehabilitation after stroke.
Haji Mukhti et al.	2022	Malaysia	to explore the need for a mobile application in stroke management by informal caregivers.	qualitative	caregivers	13 caregivers	non-acute	inpatient rehabilitation	none	supportive organisational system (the care environment), information provision and caregivers'education (shared decision making),	technology accessibility, informal carers motivation to improve care and care for thie relatives.	information gaps, communication challenges between informal carers and HCP	develop a stroke Management Mobile Application ( enhance digital health). Improve healthcare delivery through digitalisation. improve communication and coordination.	there are still a small number of studies that focused on digitalization access and the use, importance, and benefits of a mobile device application for healthcare purposes. This was primarily for stroke care management by informal caregivers, particularly in the local context.
Hinckley et al.	2023	US, UK	To provide a comprehensive description of tools that support successful shared decision-making with people with aphasia in the rehabilitation environment, appropriate for use by various healthcare providers.	review qualitative	Multiple groups	not stated (review)	Mixed	multiple	person-centred practice. Humanization values framework.	Macro contect ( policy frameworks). prerequisites (developped interpersonal skills, knowing self). The care environment ( supportive organisational systems, power sharing, and effective staff relationships). Person-centred processes (all).	use of communication tools like SCA (Supported Conversation for Aphasia) and communication plans. Training healthcare professionals in communication strategies tailored for patients with aphasia. Involve speech language pathologists in teams. Adopting policies that promote communication and shared-decision making.	commumication challenges posed by aphasia hinder patient participation. Lack of HCP training in communication support techniques. Time constraints and limited resssources for training and implementation. Organisational cultures. Power dynamics.	communication plans individualised for each patient. Provide training for all HCP working with patients with aphasia in communication strategies. Incorporating shared decision making in care processes including consent, shared goal setting and discharge planning. involving speech language pathologists in capacity assessememt and as consultants in communication support. develop organisational poli…	Although several evidence-based approaches are available and are often used by SLPs and others, there are still areas in which more evidence is needed to better inform practice. More research is required to develop and evaluate capacity assessment tools to use with people with communication disabilities. investigate contextual barriers and facilitators.
Hedberg et al	2008	Sweden	To illustrate how stroke survivors, their relatives, and different professionals participate and interact in care-planning meetings when negotiating the patients' health and further needs for support from the health and social system.	Mixed- methods	Multiple groups	14 patients with stroke, their relatives, 41 HCP.	non-acute	inpatient rehabilitation	Goffman's theories on communication and participation.	prerequisites ( developped interpersonal skills and knowing self). The care envoronemnt(supportive organisational systems and power sharing). Person-centred processes ( engaging authentically, shared decision making, and working with patients beliefs and values)	active involvement of relatives. Communication alliances.	HCP dominance. Lack of support for involvement.	Further knowledge about the prerequisites of how to involve vulnerable patients in multiparty talk is needed. The nurses have to learn how to advocate stroke survivors (nurses should take active role in supporting and advocating for patients). Involving relatives. education and training programs.	Further knowledge about the prerequisites of how to involve vulnerable patients in multiparty talk is needed. This can be performed by studying authentic situations where the patients try to make their perspective and meaning understandable to the other participants.
Heim et al.	2023	switzerland, Netherlands	To gain a better understanding of family caregivers' experiences during the time of acute care after a stroke, and how they manage their new situation, in order to support them adequately from the start and develop self-management interventions.	qualitative	caregivers	11 family caregivers	acute		None. concept of self management (self management skills)	prerequisites ( developped interpersonal skills). The care environemnt(supportive organisational systems and power sharing). Person-centred processes ( engaging authentically, shared decision making, and holistic care)	Use of social network in decision making. Support from family and friends	communication barriers (Family caregivers in this study often felt left alone or overlooked by health professionals. Family members' awareness of the high time pressure in this field of work inhibited the participants from asking further questions, especially when it involved contacting doctors). emotional barriers (Feelings of fear, helplessness and incredibility characterised the first days in …	a shift in the thinking of health professionals (but also a change in the whole health care system) towards paying attention to family caregivers and their support needs during this time is necessary. During acute care, family caregivers are often in survival mode, which may limit their capacity to take in information. Therefore, repeated information, delivered through different methods such as v…	For practice and research, the next step in understanding and developing the concept of self-management is to develop a definition that covers the self-management of persons with a disease as well as their family caregivers. further more research is needed to investigate whether family caregivers of persons with other diagnoses than stroke perceive the experience similarly. We must be awar
Hersh and Armstrong.	2020	Australia	To explore how the wife of a man with aphasia managed his discharge from hospital during the acute phase post-stroke, providing insights for health professional learning and sensitization through detailed analysis of a real case reflecting key family-reported issues: lack of information, poor communication with healthcare professionals, and the need for advocacy.	qualitative	caregivers	single case (Spouse of person with aphasia post stroke)	acute		None. self management concept, Narrative analysis	developped interpersonal skills. Power sharing. Engagement, shared decision making, holistic care	family advocacy. Supportive social network. Effective communication and engagement	poor communication. Lack of information. Power imbalance. Emotional overwhelm	Enhance Communication Strategies. Foster partenership, collaboration , and engagement. Recognize and support the role of family caregivers as advocates for the patient's needs within the healthcare system. Train healthcare professionals on effective communication and encourage a proactive, partnership attitude.	The next step in understanding and developing the concept of self-management is to develop a definition that covers the self-management of persons with a disease as well as their family caregivers
Hersh.	2015	Australia	To explore how people with aphasia (PWA) post-stroke co-construct narratives of their care experiences, emphasizing the importance of narrative competence and providing feedback to healthcare professionals. The study seeks to understand the knowledge, skills, and attitudes required by healthcare professionals to effectively engage with PWA in sharing their experiences, thereby informing and impro…	qualitative	patients	2 patients with aphasia selected from a large pool of 50 PWA	Mixed	multiple	Narrative medicine and narrative ethics.	prerequisites (developped interpersonal skills, knowing self). Person-centred processes	Examples of supports include writing key words, drawing, pointing to resource material such as pictures, photographs. Constructing narratives.	communication impairement in patients with aphasia. Time pressures and limited resources.lack of training in supported conversation strategies and narrative ethics.	More needs to be done to address how PWA can receive care that is communicatively accessible, responsive, person-centered, and respectful. We need to recognize that the knowledge, skills, and attitudes that underpin co-constructed narratives are important for all health care professionals who work with PWA, and we also need greater awareness of the impact of language and communication disabilitie…	research needs to include all stakeholders, including PWA, and to explore how feedback on care might enable positive and meaningful improvement
Hersh et al.	2016	Australia	This study involved an exploration of the nature of nurses’ interactions with three patients on an acute stroke ward, two with aphasia and one without, in order to understand the nature of the communicative environment in more detail.	qualitative	patients	3 patients (2 patients with aphasia and one without	acute		none. systemic functional linguistic framework (methodology)	prerequisites. Person-centred processes.	supported conversation techniques.	communication impairement in patients with aphasia. Time pressures and limited resources.lack of training in supported conversation strategies and narrative ethics (same as the results above).	Further conversation partner training could relieve communication breakdown and frustration and increase opportunities for satisfying conversational exchanges in this setting. Nurses, in their role as key communication partners on the acute stroke ward, could help counter the development of learned nonuse by integrating more effective communication strategies into their daily care routines. Furth…	none
Hoffmann et al.	2004	Australia	To design and evaluate a computer system that produces tailored written information for stroke patients and their carers, customized according to their informational needs, and to facilitate communication between the patient and health professional.	Mixed- methods	Multiple groups	development phase: healthcare professionals. Preliminary evaluation: 8 stroke patients and 2 carers	Mixed	transition from hospital to home	none, and Human Factors Development Approach for the mothodology.	person-centred processes.	none	none	none	none
Hughes et al.	2018	United States	To develop and implement a social work case management (SWCM) intervention for acute stroke patients and their caregivers aimed at improving stroke transitions by focusing on support, preparedness, unmet needs, and stroke education.	Mixed- methods	Multiple groups	development phase: 35 patients with stroke and 20 informal carers. Preliminary evaluation: 8 stroke patients and 2 carers. Randomised controlled trial for 252 patients	acute		person-centred framework.	providing holistic care, stroke education	none	none	Encourage collaboration between social workers and health professionals to improve transition processes (SWCM can add value to many neuroscience practice settings, and likewise social work case managers can enhance their practice skills by becoming more knowledgeable about neuroscience). Helping patients and caregivers understand their conditions and to be more proactive in their healthcare. The …	Regardless of the final results of the MISTT study it is clear that there is a need for programs aimed at identifying and addressing unmet psychosocial needsthat negatively affect stroke patients and caregivers.
Jensen et al.	2015	Denmark	An implementation project is described in which supported conversation for adults with aphasia (SCA™) was adapted for use at a large hospital stroke unit. The project aims were (1) to develop a procedural guideline for interdisciplinary staff to communicate with in-patients with aphasia, (2) to develop an interdisciplinary training course and educate all staff members, and (3) to make available a…	Mixed- methods	HCP	Questionnaires from 31 nursing staff members. five nurses and two nursing assistants, completed the interviews.	Mixed	inpatient rehabilitation	none	Macro contect ( policy frameworks). prerequisites (developped interpersonal skills, knowing self). The care environment. Person-centred processes (shared decision making, holistic care). Person-centred outcomes.	facilitators for successful implimentation : Contributing factors may have been staff’s involvement in adaptation, leadership support, and a working culture on the stroke unit characterised by readiness to adapt to guidelines.	barriers for implementation of intervention : shortage of time. Complexity of picture tools. Patient symptomes. Acute care setting challenges. Inconsistent use of tools. Presence of family members is regarded as a bariier and a facilitators(Presence of significant others was regarded as an opportunity to gain or give information about the patient, but also as a challenge if family members took ov…	continued monitoring of the implementation process will be necessary as well as education of new staff and re-evaluation of procedures. Future revisions should include input from patients with aphasia to better address their needs and values.	A different design and methodology, for example using regular observation of staff’s communication with patients, would be required for such a purpose. Limited studies on long-term outcomes. A different study design including patients with aphasia will be needed to evaluate the possible effects of the implementation project on patients’ experiences of communicating with staff.
Jones et al.	2016	UK and in some parts of New Zealand and Australia.	to deepen the understanding of how self-management support can be made an integral part of everyday care and rehabilitation using Bridges methodology.	qualitative	HCP	Training of more than 120 multi-professional stroke rehabilitation teams	Mixed	multiple	Social cognition theory has underpinned our work and self-efficacy was a critical first construct within Bridges (Bandura, 1997). Normalization process theory.	policy frameworks. Prerequisites.	co.production of the intervention with staff and patients. Shared language and meaning and multiprofessional teamd training (together). Identification of champions which are the individuals thst believe in the principles and will act as role models to new and existing staff.	barriers to implementation : hierachical team structures. gatekeeping by rehabilitation professionals when considering the potential challenges faced by people with aphasia and other cognitive impairments.	continuously adapt and integrate self management process. Train teams together. Adapt Practices to Local Contexts: Tailor Bridges implementation to fit specific team and organizational environments.	Need for further research to fully understand the context where self-management support is delivered and received as well as the range of mechanisms through which support can be enacted.
Kitson el al.	2013	Australia, UK , Sweden.	To explore stroke survivors’ experiences of the fundamentals of care during the in-hospital phase of their care using a qualitative, interpretative phenomenological approach.	qualitative	patients	15 stroke survivors	Mixed	inpatient rehabilitation	Fundamentals of care	person-centred processes.	empathie from staff. Patient involvement in goal setting.	difficulty in consistently adressing physical, psychological, and relational aspects.	integrated and holistic approaches. Need for more specific goal setting and enabling patients to regain self esteem.	We do not have a clear theoretical or conceptual understanding of how we deliver fundamentals of care within the healthcare setting(integrated understanding). Further research is needed to explore how the fundamentals of care are experienced by other groups (cancer and other chronic illnesses) and to explore how nurses can integrate the three dimensions (physical, psychosocial and relational) int…
Kohler et al.	2018	Switzerland, Austria	to gain an in-depth understanding of stroke survivors’ lived experience of urinary incontinence and its treatment in an inpatient rehabilitation clinic.	qualitative	patients	10 stroke survivors	non-acute	inpatient rehabilitation	none	prerequisites(developped interpersonal skills). Person-centred processes.	same as recommandations for practice.	Shame and Embarrassment ((Can) not talk about it’ was identified as the first main category). Lack of proactive communication(no one ask patients about this issue). Participants reported that they developed their own strategies in order to command and hide urinary incontinence – mostly without success.	A key element would be the implementation of a specific guideline consisting of an assessment of individual interventions promoting urinary continence in people suffering a stroke. It is important to raise awareness within the treatment team of urinary incontinence in stroke survivors. The team should be able to discuss urinary incontinence in an open and empathic way as a result of specific comm…	Concerning research, particularly for developing a programme theory for continence promotion in stroke survivors in an inpatient rehabilitation setting, it is important to consider the lived experience of the affected persons. In this context, it is essential to ensure respectful verbal communication and support. Furthermore, it is crucial to perform relevant practice analysis to understand more …
Krieger et al.	2017	Germany, The Netherlands	To develop a complex intervention programme for stroke caregivers in North-Rhine Westphalia, Germany.	Mixed- methods	Multiple groups	7 stroke caregivers, 6professionals.	Mixed	multiple	Our research was guided by the United Kingdom Medical Research Council guideline for complex interventions (31), with focus on intervention development	prerequisites(professionally competent, developped interpersonal skills, being committed to the job). The care envoronment ( mostly supportive organisational systemes and shared decision making ) Person-centred processes and person-centred outcomes.	Professionals should be encouraged to involve caregivers as an integral part of the entire healthcare system. Caregivers should be approached directly after stroke using outreach counselling. Support should be provided by a specially trained focal person across the entire patient’s rehabilitation trajectory. The newly developed support programme consists of five flexible ‘Conceptual Building Bloc…	Caregivers are seen as a vehicle to facilitate decisions regarding the next step of rehabilitation, but are not actively involved in information provision and care. Caregivers face overwhelming demands and insufficient support. The German social system in the various transitions is confusing. Caregivers have very different perceptions of how their burdens and specific tasks change over the rehabi…	Develop and Use "Conceptual Building Blocks": Content, Human Resources, Personalised Approach, Timing, and Setting to structure the support programme for caregivers. Developing a complex intervention is particularly challenging in family caregiving situations, where in-depth understanding of the context is crucial.	Before implementing the new caregiver support programme, it seems worthwhile to conduct a stakeholder and risk analysis, informing about the acceptance and implementation potential of the new programme. Research is missing on the influence of the place of support, which is in our study is referred to ‘Setting’. Develop intervention models that incorporate patient experiences and needs.
Krishnan et al.	2017	US	To identify the needs of stroke survivors as perceived by their caregivers.	review Mixed	Multiple groups	The 66 included full texts involved a combination of 1,926 caregivers along with other stakeholders such as stroke survivors, health care professionals (HCPs).	Mixed	multiple	based on ICF framework.	stroke survivors needs, engagement, and shared-decision making (perspon-centred processes).	none	cognitive and communicaton impairements.	clinicians should encourage patients to participate in social/leisure activities beyond just motor and sensory activities. Educate patients and caregivers about available community services, stroke recovery process, disease progression, and secondary prevention. clinicians should set realistic expectations while providing encouragement. educate caregivers and engage them in recovery process, espe…	Need to compare caregiver perspectives acreoos racial/ethnic backgrounds. Need to examine outcome preferences across various settings. Need to investigate the caregivers' perceived needs by various types stroke and across settings. Need to focus of the physical and emotional needs of caregivers themselves.
KRISTENSEN et al.	2011	Denmark	to investigate and evaluate the quality and applicability of scientific research in occupational therapy intervention related to the use of everyday life occupations and client-centred practice within stroke rehabilitation.	review Mixed	patients	39 articles and 1 review.	non-acute	multiple	No theory. The concept of evidence-based practice and client-centred practice are usedy.	person-centred processes(all)	Use of COPM(Canadian Occupational Performance Measure). Disscussion of treatment goals. Using meaningful goals and occupations. Patient participation in goal-setting.	limited time. Communication and cognitive impairements. Low patient awareness. Biomedical discourse dominance.	balance different types of evidence and evaluate it in clinical context.	Furthermore research may be of importance in analysing how and whether evidence-based practice is actually being implemented.
Kristensson et al.	2020	Sweden	to explore how relatives to stroke survivors perceived the information provided by the stroke unit.	qualitative	caregivers	14 informal caregivers (12 women, 2men)	Mixed	inpatient rehabilitation	none	information provision, shared deciaion making, engagement.	being acknowledge by the staff. Receiving written information and being invited to participate.	absence of pllaned and structured meetings. Having to fight for information. Feeling excluded. Lack of continuity and structure.	need to consider the changing of information needs over time and invite relatives to be part of the rehabilitation process. Need for guidelines on information provision and a more structured information delivery.	none.
Kvigne et al.	2005	Norway	to explore the nature of nursing care and rehabilitation of female stroke survivors, as described by hospital nurses. The objectives were to uncover how the nurses perceived the care of female stroke survivors and to explore whether, and in what way, the nurses paid attention to the fact that the patients were women.	qualitative	HCP	14 nurses	Mixed	inpatient rehabilitation	Beauvoir’s feminist and phenomenological philosophy (De Beauvoir 1974, Kvigne & Kirkevold 2002) and Merleau-Ponty’s (1945/1994) phenomenology of the body, extended by Leder (1990).	individualisation vs standarization of care.	none.	focus on physical/functional aspects over persional experiences. Gender-neutral approach. Limited time for individual disscussions. Domination of professional standardised approaches. Dominance of biomedical view of health and disease.	more emphasis needs to be put on the lived experiences of women who had suffered from a stroke to support them in their struggles to regain valued aspects of their lives as women.	Need more research on gender aspects in nursing care and rehabilitation
Kylén et al.	2021	Sweden	to explore how the environment was integrated into rehabilitation at home from the perspective of patients after a stroke.	qualitative	patients	17 patients (8women, 9men)	non-acute	outpatient care	Person-centred practice framework by McCormack (the physical environment)	the care environment (the physical environment, social environment). Person-centred processes (shared decision-making, engagement).	being in own supportive environment(home). Using own ressources at home. Walking in familiar neighborhoods. "It has been more like doing daily tasks as training".	limited use of home environment. Patients more informed than involved in the planning. Generic rather than personalized approaches. Focud primarly on indoor mobility and self-care.	Need to review rehabilitation protocols to better integrate environemntas a ressource in rehabilitation process. Include patients in decision -making.	research is needed to explore how HCPs use the environment in rehabilitation to support and promote a comprehensive, more holistically driven form of rehabilitation.
Leach et al.	2010	Australia	to describe current practices in goal-setting within a subacute rehabilitation setting from the perspective of therapists representing the disciplines of occupational therapy, speech pathology and physiotherapy.	qualitative	HCP	8 participants	Mixed	inpatient rehabilitation	ICF framework. Person-Centredness concept.	person-centred processes(partnership with patients, engagement, shared decision making, and working with patient's beliefs and values). The care environment(power sharing, supportive organisational systems).	Increased patient motivation for therapy Maximises effectiveness of therapist time Allows for a holistic management plan to be achieved. Structured tools for goal-setting.	potential for desagreement on goals between therapist, patient, and family. Communication impairements in patients. Time constraints. Limited patient/family understanding of stroke and rehabilitation. Cultural and linguistic differences. Unrealistic expectations from patients. psychosocial considerations of patients. depression. Hospital setting limitations for participation goals.	patient and family education about rehabilitation. Need for shared understanding of goals. Need for more formal and structured goal setting approaches. Need for contextually relevant goals.	need for more research on terminology meaning and theoretical frameworks. Need for research involving patients with communication impairements.
Lehto et al.	2019	Finland	To examine emotional support given by nurses to family members in the acute phase after a working‐aged patient's stroke based on nurses’ and family members’ experiences.	qualitative	Multiple groups	29 paricipants	acute		no theory. The concept of emotional support.	prerequisites (developed interpersonal skills). Person-centred processes(being sympathetically present, engagement). The focus on this study is on caring interactions and interpersonal aspects.	demonstrating skills(professional encounters, knowing your own limits). Using intuition in holistic care(meeting at the right time, warm interaction, encouraging the family to express their feeling). Gicing time to listen. Building trust. Permitting family interaction.	limited expertise in therapeutic conversations in the acute care. Time constraints. Need to prioritise patient care over family support.	need to pay attention to patient/family emotional needs. Using intuition is important for nurses when providing emotional support to family members. Providing emotional support is an important aspect to teach young nursing students.	none.
Levack et al.	2011	New Zealand	to examine the application of goal setting in inpatient stroke rehabilitation	qualitative	Multiple groups	44participants (9patients, 7family members, 28 healthcare professionals)	non-acute	inpatient rehabilitation	no theory. Concepts. Goal setting and person-centred practice.	the care environment supportive organisational systems. Person-centred processes (working with patient's beliefs and values, engaging authentically, shared-decision making).	protocols for gathering patients and family views. Documenting shared team goals which are derived from patient and family goals.	when the alignment was poor between briviliged goals and patient and family objectives, interactional dilemmas emerged for clinicians. In such circumstances the clinicians employed strategies to navigate their way through these dilemmas, while retaining control over the privileged goals. focus on short timeframes, conservative estimation of outcomes, and emphasis on physical functioning	address barriers to the engagement in goals deemed important to patients and their family. a significant shift in the way clinicians think about goal setting and rehabilitation. Clinicians would need to be open to the patient and family dsuggestions. need to consider goals outside the traditional scope.	Need to determine effect of clinician training on patient-centered behaviors
Lie et al.	2015	UK	to investigate the challenges of risk communication by clinicians offering thrombolytic therapy for hyper-acute stroke where treatment must be administered rapidly to maximise benefit.	qualitative	HCP	13 clinicians (10 stroke consultants, 1 registrar, 2emegency physicians) from three acute stroke units.	acute		no theory. Concept of Risk communication.	Prerequisites (understanding patient context). Person-centred processes(information provision(two-way info) and shared decision making, patient engagement). Care environment (Time pressure).	phased approach to information sharing. Documenting information provided. Adjusting communication to patient needs. Use standardised information without losing the important of context and personalisation.	disease complexity. Limited patient capacity and time. Difficulties communicating quality of life impacts. Variation in risk communication approaches.	need for standardised risk/benifit information and high quality evidence based data. Need for clinical skills development and for better risk communication training. Need for decision support tools.	further research that includes randomised controlled studies of decision support tools, and the development and application of more theoretically-oriented perspectives.
P.Y. Liu et al.	2005	Hong kong	to examine the effect of therapists’ methods of addressing patients’ problems (based on assessment results and discussions of patients’ needs compared with assessment results only) on the level of agreement, between patients and therapists, over patients’ daily living problems.	quantitative	Multiple groups	12 occupational therapists and 60 patients with stroke	non-acute	inpatient rehabilitation	client-centred model	person-centred processes(working with patient's beliefs and values, engaging authentically, shared decision making).	discussion of patient needs and life roles.	focus on functional outcomes. Focus on costs and length of stay. Lack of discussion about patient needs.	therapists should take patients' needs into account. Need to understand patient's future life roles. Disscussing needs with patientsincrease agreements on problems.	not stated.
Lloyd et al.	2014	England, UK	to investigate physiotherapists’ perceptions about their experiences of collaborative goal setting with patients in the sub-acute stages after stroke, in the hospital setting.	qualitative	HCP	9 physiotherapists.	mixed	inpatient rehabilitation	no theory. Main concept:goal	person-centred processes (shared-decision making, engagement). The care environment (power sharing, profesional relationships)	patient wanting to engage ("coming to terms" with stroke). Experience level of physiotherapists. Good communication skills. Breaking down goals step by step.	conflicts between service priorities and available resources. Limited time. Lack of clear practice framework. Patient factors(stroke severity, communication and cognitive impairements). Workplace culture.	flexibility in goal setting. Need for continious training. Adapt to patient needs and situations.	need for a robust theory. Research including patients and families perspectives. Observational research to compare perceived and actual practice.
Ingerslev Loft et al.	2019	Denmark	To describe patients' experiences with inpatient stroke rehabilitation and their perception of nurses' and nurse assistants' roles and functions during hospitalisation	qualitative	patients	10 patients (including 2 with aphasia)	non-acute	inpatient rehabilitation	none.	prerequisites (human contact, professionalism and personality), the care environment (continuity of care:supportive systems). Person-centred processes (all)	staff being kind and caring. Being treated with dignity and respect. Staff availability. Having a contact nurse for continuity.	busy staff and lack of availability for conversation. Limited staff involvement in rehabilitation goals. Poor continuity of care. Focus on physical aspects.	staff need to pay attention to patients' existential thoughts and concerns. Meaningful goals are improtant. Nursing staff need to present themselves as part of rehabilitation team. Need for training and education of nursing staff.	further research be carried out looking at how nurses can be kept aware of decisions made (goals set) so as to continue therapy within their daily interactions with patients
Luker el al.	2017	Australia	To report and synthesize the experiences, needs, and preferences of carers of stroke survivors undergoing inpatient rehabilitation	review qualitative	caregivers	33 papers (452 carers from 10 countries)	non-acute	inpatient rehabilitation	the main concepts: Person-centered approaches and family-centred approaches.	prerequisites (need for healthcare professionals to recognise carers as stakeholders). Person-centred processes (engagement of carers, working with carer emotional experience, shared-decision making, information provision). Care environment (need for supportive organisational systems, Need to improve professional-family relationship, power dynamics)	staff being supportive and caring toward carers, including carers in information sharing. Recognising carers as stakeholders. Coordinated two-way sharing of information(staff coordination).	carers feeling disempowered and excluded. Lack of processes for including carers. Staff busyness, Foreign hospital culture and environment.	need for systematic consideration of carers as legitimate partners. Need for more inclusive environment. Need for systems enabling carers to access support, information, and training. Need for respectful two-way communication. Need to achnowledge carers as experts regarding the stroke survivor.	need to better understand barriers to person-centred care for carers and what interventions will optimize partenership with health professionals.
MacDonald et al.	2013	New Zealand	To explore what is currently known about the perceived barriers and facilitators to engagement in stroke rehabilitation	review Mixed	Multiple groups	17 papers (14 qualitative, 3 mixed- methods)	non-acute	multiple	main concept is engagement in rehabilitation.	person-centred processes (working with patient's beliefs and values, engagement, shared decision making). Care environment (power dynamics, systems that support shared-decision making)	patient-centred goal setting. Positive therapeutic relationships. Personalised meaningful rehabilitation. Information sharing and education. Supporting patient's autonomy. Feedback on progress.	paternalistic approaches. Time constraints. Lack of patient education. Non-meaningful tasks. Lack of personalisation. Limited patient autonomy.	none, same as facilitators	need for more research to understand engagement factors in stroke rehabilitation specifically.
Mangset et al.	2008	Norway	To identify factors contributing to elderly stroke patients' satisfaction with rehabilitation following stroke	qualitative	patients	12 eldery stroke patients (7women, 5men)	non-acute	multiple	none, concepts: satisfaction, dignity and respect.	Prerequisites ( developped interpersonal skills). Person-centred processes (being sympathetically present, engagement). PCP outcomes	staff treating patients with kindness and attentiveness. Staff acknowledging patients as individuals. Meaningful dialogue and information exchange. Encouragement during therapy sessions. Trust in professional competence.	being treated as just sick poeple, nothing else. Not being listened to. lack of attention from staff. Loss of self-determination. Poor communication.	expand beyond just functional recovery to include psychosocial aspects. Give practical substance to the idea of dignity. Tailor information to individual patient needs.	Need to further clarify the meaning of dignity for eldery stroke patients in rehabilitation settings.
Marnane et al.	2022	Australia	To explore the decision-making processes and experiences of acute and rehabilitation clinicians regarding referral and acceptance of patients to rehabilitation after stroke	qualitative	HCP	32 clinitians interviewed, 67 clinicians observed in case references, disscussions for 27 patients records.	acute		none	shared-decision making	Face-to-Face rehabilitation assessements allowing exploration of patient goals. Rehabilitation liaison services facilitating more in-depth patient assessement.	patients not actively included in decision making until after decision made. Traditional medical models. Need for quick decisions. Cognitive and communication impairements making engagement difficult. Staff viewing themselves as gatekeepers of rehabilitation ressources.	Need to review processes to ensure shared-decision making is facilitated. Mechanisms needed to improve shared-decision making with patients.	Need to explore ways to improve shared decision-making in stroke rehabilitation referrals.
Marwaa et al.	2020	Denmark, Sweden.	To explore the current and potential use of information and communication technology (ICT) to enhance coherent person-centred rehabilitation after stroke from the perspectives of physiotherapists (PTs) and occupational therapists (OTs).	qualitative	HCP	9 participants (physiotherapists and occupational therapists)	mixed	multiple	Constructivist grounded theory to explore how ICT can support coherent person-centred rehabilitation.	person-centred processes (all)	integration of ICT into assessement and training. Development of personalised app solutions to provide overview and relevant information. Use of user friendly devices like iPads. Involvement of significant others in using ICT tools. Utilisation of videos recordings and pictures for documentation and communication. training and support for therapists to use ict effectively	complex and time consuming integration of ICT solutions. Ethical guidelines requiring deletion of video recordings. Limited access to ICT devices on wards. Apps requiring subscriptions and not being user friendly. Frequent updates of ICT solutions causing confusion.	develop personalised app solutions. Ensure ICT tools are user friendly and tailord to stroke survivors abilities. Integrate ICT solutions into patient journals. Enhance access and training on ICT devices for therapits.	further research on ICT integration across different sectors and phases of rehabilitation. Cost effectiveness studies of ICT solutions.
L. McCurley et al,	2019	United States	To explore stroke survivors’, caregivers’, and neurocritical care nurses’ perspectives on the emotional challenges and needs after stroke, and to gather their preferences for a primary preventive intervention to reduce chronic emotional distress in dyads.	qualitative	patients	24 patient-caregiver dyads. 15 neurocritical care nurses.	acute		Dyadic longitudinal model of emotional distress, resilience framework.	person-centred processes (all)	none	non, the reported barriers are mostly the challenges and impacts of stroke.	develop a dyadic, resilience focused intervention starting in the hospital and continuing via live video at home. Incorporate strategies that target uncertainty, emotional regulation, communication, and role changes. Ensure flexibility and ease of participation (eg, telehealth)	need to test a new dyadic, resilience-building intervention in RCT. Explore strategies to better engage patients with severe aphasia or cognitive impairements.
S. McGilton et al.	2018	Canada	To examine the influence of an interprofessional, patient-centered communication intervention (PCCI) on patient outcomes (quality of life, depressive symptoms, satisfaction with care) in an active stroke rehabilitation setting, specifically among patients with communication disorders.	quantitative	patients	34 completed pretest measures and 33 completed post-test measures.	non-acute	inpatient rehabilitation	Aphasia Framework for Outcome Measurement (A-FROM) and International Classification of Functioning, Disability, and Health (ICF)	person-centred processes(working with patient's beliefs and values, engaging authentically, shared decision making).	Nurses trained by speech language therapists to use communication strategies individualised for each patient. Individualised communication plans and communication kits. Ongoing support from SLTs to help apply strategies effectively.	complexity of applying evidence based interventions in real-world practice settings.	implementing person-centred communication strategies. Training HCPs to provide person-centred communi.cation strategies. Adapting and updating communication plans as patients evolve. Consider patient language and cultural background.	more research on involving family members in communication plans. More studies with comparison groups.
Nordin et al.	2021	Sweden	To elucidate healthcare professionals’ experiences of the physical environment in newly built stroke units with respect to stroke care.	qualitative	HCP	42 HCPs working in three newly built stroke units. Participants included nurses, assistant nurse, physiotherapists, physicians, managers, occupational therapists, speech and language therapists, and a welfare officer.	mixed	inpatient rehabilitation	no specific theory beside person-centred/evidence based design concepts.	care environment	single rooms that allow privacy, confidentiality, and the involvement of the family. Rooms with views of nature and space that support individual patient activities and rest. Workspaces for staff that enable face-to-face communication and support teamwork.	environmantal features not adapted to patient's specific stroke related desabilities for example crowded space limiting rehabilitation activities. High noise levels and lack of confortable communal areas can hinder psychological needs. Single rooms can risk patient isolation and make patient monitoring challenging more challenging.	the design of stroke units should be based on existing evidence and tailored to stroke patients' specific needs. Integrate multiprofessional input and user perspectives into the design process. Adjuct care routines in single rooms to ensure patients are not isolated and receive adequate monitoring and stimulation.	further research is needed on how the physical environment interacts with organizational policies, care models, and routines. More knowledge is needed on designing hospital environments that encourage acticity, socail interaction, and positive distractions for stroke patients. need exploration of how to adapt single-room environment for safety and patient monitoring.
O’Halloran et al.	2010	Australia	To identify the environmental factors (within acute hospital stroke units) that either create barriers to and/or facilitate communication between patients and their healthcare providers, using the WHO’s ICF framework.	qualitative	patients	65 patients with various communication impairements.	acute		WHO’s International Classification of Functioning, Disability and Health (ICF) is used as a conceptual framework	care environment	Healthcare professionals good communication skills (checking understanding, adjusting complexity, using visual and written supports). Positive attitudes, caring and respectful approach from healthcare professionals. presence of the family to assist and advpcate for the patient. appropriate physical environment. systems-level supports.	healthcare professionalds unaware of patient's communication impairements. HCP lackong knowledge about specific impairements and not using strategies to aid communication. negative attitude from healthcare providers, lack of respect for patient's communicative competence. Noisy environment, poor lighting, lack of assistive devices(eg; hearing aids). hospital policies that remove aids like hearing…	provide staff education/training to improve knowledge, skills, and attitudes. Consider enviromental ajustments(reduce noise, ensure access to written and visual support). Develop systems and policies that acknowledge and adress patients' communication needs.	further research is needed to understand environmental factors from patients' and healthcare providers' perspectives. Need strategies on how to remove barriers and enhance facilitators. More research on communication participation in healthcare contexts.
Oyake et al,	2020	Japan	To provide a comprehensive and quantitative list of motivational strategies for stroke rehabilitation… to examine whether professionals with more clinical experience used a higher number of motivational strategies, the purpose for using each strategy, and the information considered when choosing strategies.	quantitative	HCP	HCP currently working in stroke rehabilitation. 362 participants	Mixed	inpatient rehabilitation	The ARCS model of motivation (attention, relevance, confidence, satisfaction)	person-centred processes ( working with patient' beliefs and values, patient engagement)	a comprehensive list of motivational strategies (active listening, praise, respecting self-determination, suitable environment). Considering all specific patient information (cognitive function, personality, environment).	possible constraints like environment, time, or lack of perceived effectiveness.	the comprehensive list of motivational strategies may help especially less-experienced professionals.	the cross-sectional design limits causal inferences. Further research is needed to test the effectiveness of the strategies on functional outcomes and to confirm generalisability.
R.H Parry et al.	2004	UK	To analyse in detail therapists’ and patients’ communication practices during physiotherapy goal-setting in stroke rehabilitation settings. To deduce explanations for observed practices. To contribute to understanding of the communication challenges entailed in goal-setting.	qualitative	Multiple groups	21 patients with stroke, 10 senior physiotherapits. 74 recorded sessions.	Mixed	inpatient rehabilitation	the established sociological research methods of ethnomethodology and conversation.	person-centred processes (shared decision making).	when professionals manage to elicit patient's views and adapt goals accordingly, it leads to patient involvement.	goal-setting occurred infrequently often therapists, not patients, were more active. Difficulties in eliciting patients' views, patients not readily offering their perspectives, and complexities of fitting patient priorities into measurable goals.	developing knowledge of communication practices and constraints can improve practices, guidance, and education about goal-setting. Understanding the interactional challenges.	the study was small and more research is needed to determine generalisability. More research to understand if difficulties are consistently associated with attempting to incorporate patient views into goal setting.
Parsons et al.	2018	UK	To investigate stroke rehabilitation clinicians’ perceptions of the patient as an active partner in setting goals during stroke rehabilitation and to identify factors that influence patient engagement in this process.	qualitative	HCP	20 clinicians (10 from stroke rehabilitation ward. 10 from community-based rehabilitation)	non-acute	inpatient rehabilitation and outpatient care	the concept of person-centred and goal setting.	person-centred processes (patient engagement, shared-decision making, working with patient's beliefs and values)	clinitians' identified the integral nature of goals to engage and motivate patients and to provide direction and purpose for rehabilitation. Use of structures tools (eg; COPM)	patient related factors (cognition, communication, mood, understanding the rehabilitation process). System pressures (time constraints, professional expectations). The reliance on "SMART" goal format potentially limiting patient-driven goals.	there is an imperative to provide clinicians' with pragmatic tools that can be integrated into practice to ensure that goal setting practice can be maximised for patients with differernt intrinsic charachteristics. The reliance on SMART goals requires further consideration.	there is very low quality evidence and inconclusive evidence regarding the effectiveness of patient-centred goal setting. The article states a need for further consideration on how goal setting practice can be optimised and adapted.
Pressler el al.	2018	Germany	To analyze patients’ and their caregivers’ understanding of and satisfaction with the acute stroke treatments received (IV thrombolysis and/or endovascular thrombectomy) within a neurovascular network, to determine whether caregivers can accurately serve as proxies for patient experiences, and to identify patients’ preferences regarding hospital stay in case of interhospital transfer.	quantitative	Multiple groups	139 patients who received acute reperfusion therapy were included. 115 patients and 100 caregivers completed the questionnaire.	acute		no underlying theory mostly concepts such as patient and caregiver understanding, satisfaction, and involvement in shared decision making.	person-centred processes (shared decision making)	good agreement between patients- and caregivers- responses regarding aspects of acute care and informatio(imlying caregivers can serve as proxies when patients cannot respond). Patients and caregivers who received clear explanations and information were more satisfied.	40% of patients and caregivers did not understand the treatment received. Limited communicatio time in the emergency setting. Complex and time pressured interventions like endovascular therapy made it harder for patients and caregivers to fully understand the treatment.	more emphasis on providing further information during the hospital stay to make sure that the patients and caregivers understand what has been performed and why. In this study caregivers statements largely matched patients' responses, involving caregivers in communication and information sessions could be beneficial. implemeting strategies to improve risk and benefits communication, and therapeut…	further research is needed to improve communication strategies, patients and caregivers understanding in hyperacute stroke setting. Assessing of how different stroke severities and inteventions influence patient\caregiver understanding and satisfaction.
Prick et al.	2022	Netherlands	To gain insight into the experiences of patients with acute stroke regarding information provision and their preferred involvement in decision-making processes during the initial period of hospitalisation.	Mixed- methods	patients	Cohort 1: 52 patients out of 65 consenting participants (112 invited) who completed the survey after hospital discharge. Cohort 2: 20 patients with acute ischaemic stroke observed at the ED and interviewed subsequently.	acute		concepts of patient engagement, patient centred care, and shared decision making were used. Reference are made to shared decision making models.	person-centred processes (shared decision making, patient engagement, information provision).	information provision. Explicitly stating that a decision has to be made and that the patient's opinion is important(first step of decision making). Combining verbal and other communication methods(written\visual) to improve understanding and recall. involvement of relatives could potentially support patient understanding and engagement.	Time pressure in the acute care due to the urgency of acute stroke treatment. Emotional distress and acute condition may impact patients' understanding and shared decision making capacity. Limited recall of information provided in the acute phase.	HCP should mention explicitly when a decision has to be made. Improve patient knowledge by providing precise and tailored information about diagnosis, treatment risks and benefits. Consider using other communication tools(written\visual aids) to improve recall. assess patient decision making capacity and support patients' involvement.	further research is needed on how to optimally involve relatives in the acute decision making process. More studies to determine whether patient involvement outweights time-to-treatment considerations in acute stroke care. More robust data on how different levels of stroke severity and other patient factors influence decision making capacity and preferred involvement.
Proot et a.l	2000	Netherlands	to determine which facilitating or constraining factors regarding patient autonomy during rehabilitation are identified by stroke patients in rehabilitation wards in nursing homes.	qualitative	patients	17 patients interviewed during the rehabilitation phase (8 weeks on average after admission, range 6–11 weeks). Demographic details: 10 men, 7 women, aged 50–85 years (mean 72.5 years).	non-acute	inpatient rehabilitation	changing autonomy.	person-centred processes (sharing decision making, and being sympatically present). Care environment (shared decision making systems, effective staff relationships). Prerequisites (developped interpersonal skills)	patient factors (improving abilities, increasing self confidence, taking responsability and intiative, using self-care skills, shared decision making, instructing family). Environmental factors(nursing homes): presence of therapy opportunities, personal atmosphere, fellow patients, familiar activities, support from healthcare professionals and families). healthcare professionals stractegies (atte…	patient level (residual disabilities, multimorbidity, insecurity and feeling like layperson regarding rehabilitation methods). Environmental level (care routines, lack of privacy, lack of familiar activities, time constraints in the nursing home setting). healthcare professionals (lack of information, paternalism in non treatement decisions). family (overprotectiveness can constrain patient auton…	HCP should focus more on encouraging self determination and independance. Provide information, ngage in deliberation and evaluation, and involve patients in decision making. Tailor care to patients. Develop multidisciplinary guidelines and training for health professionals to improve supporting patients' autonomy. educate and involve family members to prevent overprotectiveness and to ensure supp…	limited empirical evidence specifically on autonomy in patients with stroke during rehabilitation and nursing homes. Need for further research on patients autonomy and needs.
Proot et a.l	2002	Netherlands	To identify how health care providers in nursing homes perceive stroke patients’ autonomy during the rehabilitation process and to determine which dimensions of autonomy and influencing factors are important in that context.	qualitative	HCP	27 care providers (6 registered nurses, 7 nursing aides, 3 doctors, 3 physiotherapists, 3 occupational therapists, 3 speech therapists, and 2 social workers).	non-acute	inpatient rehabilitation	autonomy as a dynamic, context dependent construct.	person-centred processes (working with patients's beliefs and values, shared decision making). Prerequisites (being professionally competent, developped interpersonal skills, commitment to the job). Effective staff relationships(the care environmet)	Teamwork and coordination. Attentiveness and respect for patient preferences. Patient and family education. Shift from paternalism towards shared decision making and risk traking . Family involvement.	patients' communicative and cognitive disabilities. Patients' emotional state. Paternalistic behaviour overprotective family behavior. Lack of privacy. Infamiliar environment. Strict routines. Patients comparing themselves with others causing demotivation.	teamwork on increasing patient autonomy is recommended. Developement of multidisciplinary guidelines and education regarding patient autonomy.	very little published on patient autonomy in rehabilitation wards and nursing homes. More research into implementing guidelines, education, and supportive interventions to enhance autonomy.
Proot et al.	2007	Netherlands	to explore stroke patients’ experiences of health professionals’ approach towards autonomy in a longitudinal way.	qualitative	patients	20 patients with stroke (12 men and 8 women).	non-acute	inpatient rehabilitation	concept : autonomy	person-centred processes (working with patients's beliefs and values, shared decision making).	healthcare professionals adapting their approach according to the patients' increasing autonomy, including reducing support and supervision, moving from paternalism to partial paternalislm and then to shared decision making.	continuation of paternalism into the rehabilitation or discharge. Lack of information provided to patients.	tailored interventions. Develop guidelines to help healthcare professionals ajust to changes in patients' autonomy.	lack of research on patients' experiences undergoing rehabilitation in nursing homes. Research on implementing guidelines and training health professionals to stimulate patient- autonomy.
Rosewilliam et al	2011	UK	To map out from the literature the nature, extent and effects of application of patient-centred goal setting in stroke rehabilitation practice	review Mixed	Multiple groups	27 studies (review)	Mixed	multiple	none (concept: person-centred goal setting)	prerequisities (clarity of beliefs and values, professionally competent). Care environment(power sharing, supportive organisational systems). Person-centred processes(shared decision making, working with patient's beliefs and values, angaging authentically).	use of explicit methods for person-centredness such as the Canadian Occupational Performance Measure (COPM). Professionals need to educate patients about the concept and the process of patient-centred goal setting, provide clear information regarding the condition, its prognosis and time course in order to inculcate realistic expectations. Time, facilitatory environment, open communication and se…	1. Professionals’ avoidance of conflict in goal setting situations by evading discussions relevant to the patients perceptions of their goals and by being totally prescriptive with the patients’ goals. 2. The family dynamics in situations where the families had dominated this process for their own interests, deviating the focus away from the patient. 3. Situations where patients were seldom consi…	Patients want flexible participation in the process of goal setting. Two main strategies to implement patient-centred goal setting in stroke practice are (1) goal setting by the multidisciplinary team members by the patients’ bedside involving the patient and (2) education and training of the patient and professional regarding the process.	Future research should concentrate both on theory building, such as unpacking the complexities, including the ethical issues embedded in the patient provider relationship, and on developing interventions to negotiate currently identified barriers in the patient-centred goal-setting process. Considering the influence of the health service processes in patient-centred goal setting future studies mu…
Rosewilliam et al	2015	UK	To explore whether goal-setting for rehabilitation with acute stroke survivors is patientcentred and identify factors which influence the adoption of patient-centredness in goal-setting practice.	qualitative	Multiple groups	7 patients and 7 healthcare professionals	acute		Cott’s interpretation of what patients viewed as patient-centredness, which is “an overall philosophy... in which patients have an active involvement in managing health care... in partnership with service providers who understand and respect their needs”. used a predifined theoretical framework by Mead and Bower, with diementions relevant for goal setting.	prerequisities (all), person-centred processes (all).	proactive patients anmd families.	Goal-setting was not consistently patient-centred as evidenced by a) incongruities between patients and professionals in setting, communicating and prioritising of goals and b) dysfunctional therapeutic relationships. The factors that influenced patientcentred goal-setting were both professional and patient beliefs and attributes, work-culture, practice model, limitations in knowledge and systems…	Limited patient-centredness in goal-setting was evident through incongruities in goal-setting and dysfunctional therapeutic relationships. Professionals need support and training to adopt patient-centred principles in goal-setting practice.	further research is needed for an operationalisation of comprehensive patientcentred goal-setting to identify cultural, individuals’ behavioural and organisational strategies. Further introspection into professional empowerment, clash of professionals’ values with the working culture and policies that restrain autonomy are required. Future work can build on this knowledge to inform the developmen…
Solbakken et al.	2022	Norway	to explore and describe patients’ experiences of involvement, motivation, and coping in interaction with physiotherapists during subacute stroke rehabilitation.	qualitative	patients	6 patients	non-acute	inpatient rehabilitation	empowerment	prerequisites ( developped interpersonal skills, professionally competent). Person-centred procasses (engagement, sharing decision making, working with patient's beliefs and values). Person-centred outcomes(involvement).	good relationship with the physiotherapist. Sharing of knowledge and educating the patient. Shared goal-setting. Patient's positive attitude. Being able to connect with others, share experiences , and support each other.	over-accomodation by staff and limited patients' activity for safety reasons which lead to limitation of patient's autonomy. Patient insecurity and lack or inconsistent information.	patient education and dialogue. Support patient activity and independance. Promote patient collaboration and involvement tailored to individual needs.	More research is needed to fully understand patients’ empowerment processes, especially related to their internal processes, i.e. how the feelings of guilt and faith influence the empowerment process.
Sundin et al.	2000	Sweden	To illuminate the phenomena of `communicating with people with stroke and aphasia without words'	qualitative	HCP	10 care providers particularly succesful at communicating with patients with aphasia.	non-acute	inpatient rehabilitation	Daniel Stern's Theories: Developmental psychology concepts of affect attunement and interpersonal communion. Emmanuel Levinas's Concepts: Ethics of responsibility, face-to-face interaction, and acknowledging the 'Other' as different from oneself.	prerequisites ( developping interpersonal skills and knowing self). Person-centred processes (engaging authentically, being sympathetically presnt, working with patients' beliefs and values). The care environment ( effective staff relationships).	HCP commitment. Effective use of non-verbal communication. Building trustful relationships. Balance between closeness and distance. Supportive care environemnt.	communication challenges. Lack of trust and confidence. Time limits and workload. Patient's emotions.	support non-verbal communication skills. Support HCP emotionally. Allocate enough time for patients with aphasia.	future exploration of non-verbal communication ( communion).
Sundin et al.	2001	Sweden	To illuminate care providers’ lived experiences of relationships with patients with stroke and aphasia.	qualitative	HCP	5 female care providers(2 registered nurse, 3 enrolled nurses)	non-acute	inpatient rehabilitation	Gabriel Marcel's Concepts: Presence as communion, participation, intersubjectivity, and availability.Daniel Stern's Theories: Developmental psychology concepts of interpersonal communion and shared experiences.Ricoeur's Interpretative Theory: Understanding through narrative and interpretation.	prerequisites (all). Person-centred processes (all). Care environment (effective staff environment). Outcomes (involvement in care, feeling of well-being, and existance of a healthfull culture).	HCP positive attitudes, effective non-verbal cmmunication skills, providing time and space for the patient. Being humble	communication difficulties. HCP discouragement. Time constraints. Patient's emotional challenges (difficulties coping with grief and suffering).	enhance non-verbal communication training. Promote equality and respect in care relationships. Providing enough interaction time for patients with aphasia	future exploration of care relationships, especially for patients with stroke and aphasia, as it is a fundamental problem for people with communication disabilities, their relatives, and their care providers.
Talabucon el al.	2013	Singapore	to describe the attitudes and practices of neurologists in Singapore on the consent and decision-making processes for stroke thrombolysis.	quantitative	HCP	46 neurologists	acute		none (concepts: shared decision making, informed consent)	sharing decision making	none	lack of consensus among neurologists on thge decision-making and consent processes for stroke thrombolysis treatment, lack of guidelines for the best practice.	develop best practice guidelines, educate physicians on legal ethical standards	none
Tierney-Hendricks	2023	USA	to explore how clients with aphasia experience engagement during their inpatient aphasia rehabilitation.	qualitative	patients	9 patients with aphasia	Mixed	inpatient rehabilitation	theoretical models of engagement	person-centred processes (engaging authentically, working with patients's beliefs and values, shared decision making). Prerequisites (developped interpersonal skills)	healthcare professionals attributes(dvelopped skills, being invested and adaptable). Partnership (build a co-creation relationship, support and encoragement). Supportive care environment (continuity)	organisational barriers(inadequate resources and productivity demands), therapist confidence and self-efficacy in adressing client's individual needs.	for individuals with aphasia in the acute phase of recovery, the rehabilitation process resembles travelling on a sudden and foreign journey. Successful engagement in the journey was accomplished when one had a therapist who served as a ‘trusted guide’ and was able to be a friend, invested, adaptable, a co-creator, encouraging and dependable. engagement in aphasia care delivery cannot be achieved…	Future work is needed to explore barriers and facilitators to enacting engagement practices in order to develop and test strategies to support implementation.
van Rijssen el al.	2022	Netherlands	to explore and describe the experiences of HCP in communicating with people with aphasia and their needs and wishes for the content in CPT.	qualitative	HCP	17HCP	Mixed	inpatient rehabilitation	none	prerequisites (developped interpersonal skills, professionally competent, knowing self). Care environment (appropriate skill mix, supportive organisational systems, effective staff relationship). Person-centred processes (Engaging authentically, sharing decision making, providing holistic care).	facilitators to improve communication for patients woth aphasia: HCP desire to improve their knowledge and skills. Interprofessional collaboration.increasing support from speech language pathologists.	communication difficulties impeding healthcare activities. lack of time and ressources(healthcare professionals reported that interactions with patients with aphasia requires more time which is not provided by the healthcare systems). Limited training and knowledge among healthcare professionals regarding aphasia. organisational barriers(lack of commitment from physicians and managers implementin…	communication between HCP and patients with aphasia can be improved by traininh HCP to use supportive conversation tools. Its important to identify HCP needs and wishes for training content. Speech language pathologists will need to develop competencies needed to coach and support other HCP. organisational changes (commitment from managers and physicians, allocating more time for interactions wit…	Future research would benefit from including HCP from long-term care facilities.
Voogdt-Pruis	2019	Netherlands	to identify factors for implementation of SDM in integrated stroke care and to conclude with key recommendations for further adoption of SDM in Dutch stroke care.	Mixed- methods	HCP	25 HCP for the questionnaire and 11 participated in the follow-up in depth inteviews.	Mixed	multiple	shared-decision making	shared-decision making	training of healthcare professionals. Feedback on consultation and pee-observations. embedding SDM in multidisciplinary meetings. Appointment of ambassadors or knowledge brokers. Be aware of the benifits of SDM.	lack of knowledge and awareness. Not accepting to participate in the peer-observations. Cognitive impairement and communication challenges in patients. Organisational factor at the beginnig of implementation. Explanation of roles and responsabilities.	recommendations for future adopåtion of shared decision making according to healthcare professionals: 1. Start an awareness campaign. 2. Appoint ambassadors in the organisation. 3. Include SDM in training and courses of HCPs. 4. Training on the job. 5. What matters to patients?. 6. Involve relatives. 7. Implementation via stroke services and care chains.	Further research on the experiences of patients and relatives with SDM in integrated stroke care is strongly recommended.
WANG et al.	2017	China	to explore how decision-making took place between older people with stroke, their family carers and professionals in an acute care context in mainland China using a constructivist grounded theory approach.	qualitative	Multiple groups	19 older patients with stroke, 28 family members, and 25 professionals	acute		none(concept:decision-making)	shared-decision making, information provision	culturally sensitive communication between carers and healthcare professionals.	cultural practice of hiding information from the patient ( by both family and professionals) to maintain piece and harmony(chineese culture values) influenced patient's involvement. Carers often take decisions believing that it is in th best interest of the patient to avoud stress.	inform current and future healthcare professionals on the impact of "hiding"on patient's involvement in decision making, and prepare them for future changes, and assist them in producing better information, advice and guidance to enable patients and carers involvement. development of policy by the government is needed. need for greater clarity about patient's and carer legal rights in relation to…	further research should explore health-care decision-making in the context of stroke with other complications; explore health-care decision-making in the context of other conditions within China; and explore the study to other Asian populations living in differing countries.
Yeung et al.	2011	Hong kong	to explore the phenomenon of concerns as experienced by Chinese stroke survivors during hospitalization and in transition to home.	qualitative	patients	15 patients	Mixed	multiple	none (holistic care was mentionned and defined as a concept, but there is no mention to humanistic theories)	providing holistic care, information provision	1.family involvement and support. 2. integration of spirituality in care(holistic care).	1.inadequate holistic approach. 2. poor information sharing. 3. guilt and dependency issues towards the family.	1. assessing holistic concerns of stroke survivors in hospital and after discharge. 2. developing nursing interventions for holistic care. 3. develop a culturally sensitive holistic model for stroke care.	future research to develop and test a culturally sensitive holistic model for stroke care.
Plant et al.	2017	UK	To describe goal-setting during inpatient stroke rehabilitation.	Mixed- methods	Multiple groups	13 clinicians, 49 patients, and 351 document goals.	Mixed	inpatient rehabilitation	none.	person-centred processes(shared-decision making, engagenment, working with patient's beliefs and values). Professional competence. Staff relationships.	none	lack of time. Lack of engagement from some team members. Patient's stroke related limitations. Communication difficulties. Difficulty arranging meetings with families and concerns about families having unrealistic expectations.	greater involvement of patients and families is needed. Need for clearer documentation. Making explicit links between goals and treatment plans.	more reserach is needed to facilitate consideration of domains like communication, cognition, mood2, upper limb function during goal-setting. Research needed to developp goal-setting that involve all MST members. Further work is needed to develop a model of goal-setting which is ‘fit for purpose’ for both patients and professional during acute/subacute rehabilitation.
Bamm et al.	2015	Canada	to explore current models of delivery of rehabilitation services from the perspectives of patients, families, and HCPs.	qualitative	Multiple groups	8 patients, 4 family members, and 15 HCPs(physio, Occupational therapists, 3 social workers, 2 nurses, 1 physician).	non-acute	inpatient rehabilitation	lient and family-centered framework developed by the CanChild Centre for Childhood Disability Research (2003).	prerequisites(competence, developped interpersonal skills, commitment to the job). The care environment (supportive organisational systems, shared-decison making systems, staff relationships, and the physical environment). Person-centred processes (all).	builsing a good rapport and working togethre on a goal. Family involvement. Staff positive attitude. Weekend passes for practice(patients og home on the weekend). Written materials(pamphlets, stroke passport). Common dining areas. Wearing regular clothes. designated discharge planner.	poor health literacy. Lack of time. Under staffing, and organisational culture. Communication gaps between staff. Patient's passive attitude. Limited options about alternative treatment options.	We need to encourage and educate clients to become motivated, well-informed, proactive participants in their care. Health education should begin as early as the school years to empower clients to participate in planning and decision making about their care. improve communication among all parties. create flexible environment (weekend passes). support client preferences regarding level of particip…	none.
Ellis et al.	2013	USA	To explore patient perspectives of patient-centered care during stroke treatment, particularly focusing on in-hospital delays	qualitative	patients	10 stroke survivors.	acute		Bechtel and Ness framework, the 4 key elements of patient-centered care are: the whole person care, coordination and communication, patient support and empowerment and ready access	prerequisites(competence, developped interpersonal skills). The care environment (shared-decison making systems, staff relationships). Person-centred processes (engagement, being sympathetically present, holistic care).	none	communication and cognitive issues. Complex process associated with care decisions. In-hospital delays associated with complex processes at multiple points (arrived to ED, CT scan interpretation,..) can be interpreted by patients as being forgotten. lack of information about delays and next steps. focus on stabilisation over communication. patient fatigue and compromised condition.	better communication about status and progress. Need to maintain trust and respect despite delays. Better explanation of complex processes. Better engagement in decision making process.	Future studies are needed to understand the barriers and facilitators of patientcentered care particularly for the treatment of complicated health conditions such as stroke.
Prior et al.	2023	Australia	To qualitatively evaluate stroke care in rural Tasmania using a person-centered approach, as part of a larger healthcare redesign initiative to improve acute stroke care	qualitative	Multiple groups	27 HCP, 27 users.	acute		person-centred care (Australian Commission on Safety and Quality in Health Care)	prerequisites(competence, developped interpersonal skills). The care environment (supportive organisational systems, physical environment, staff relationships). Person-centred processes (all).	none.	limited ressources- and staff shortage. Time constraints. Lack of stroke-specific education(staff). Staff confidence issues. Lack of communication between staff. Lack of mental health support. Rural location challenges.	improve communication strategies. Provide stroke specific education for staff. Implement decision-making tools. Enhance mental helath support. Develop stroke pathways. Improve information provision timing and delivery.	none.

## Sheet: categories and articles distrib
	Categories for some of the extracted data (drop down lists are available for these groups in the data extraction sheet)
	study design		population		settings
	qualitative		patients		acute
	quantitative		caregivers		Mixed
	Mixed- methods		HCP		not specified
	review qualitative		Multiple groups		non-acute
	review quantitative
	review Mixed
					non-acute
					inpatient rehabilitation
					transition from hospital to home
					outpatient care
					multiple

## Sheet: PCP Framework
											Macro Context
														Policy Frameworks			Strategic Frameworks			Workforce Developments				Strategic Leadership
											Prerequisites
											Professionally competent The knowledge, skills and attitudes of the practitioner to negotiate care options, and effec- tively provide holistic care.				Developed interpersonal skills The ability of the practitioner to communicate at a variety of levels with others, using effective verbal and non-verbal interactions that show personal concern for their situation.				Knowing self The way an individual makes sense of his/her knowing, being and becoming as a personcentred practitioner through reflection, self-awareness, and engagement with others.				Clarity of beliefs and values Awareness of the impact of beliefs and values on care provided by practitioners/received by service users and the commitment to reconciling beliefs and values.				Commitment to the job Demonstrated commitment of individuals and team members to patients, families and communities through intentional engagement that focuses on providing holistic evidenceinformed care.
											The care environment
											Appropriate skill mix In a multi-disciplinary context it means the range of staff with the requisite knowledge and skills to provide a quality service.				Shared decision-making systems Organisational commitment to collaborative, inclusive and participative ways of engaging within and between teams.				Effective staff relationships Interpersonal connections that are productive in the achievement of holistic personcentred care				Power sharing Non-dominant, non-hierarchical relationships that do not exploit individuals, but instead are concerned with achieving the best mutually agreed outcomes.				The physical environment Health-care environments that balance aesthetics with function by paying attention to design, dignity, privacy, sanctuary, choice/control, safety and universal access
			person-centred practice framework
		person-centred practice definition “… focusing on the formation and fostering of healthful relationships with service users and others significant to them in their lives, as well as between all care providers. It is underpinned by values of respect for persons (personhood), individual right to self-determination, mutual respect and understanding. It is enabled by cultures of empowerment that fost…												Supportive organisational systems Organisational systems that promote initiative, creativity, freedom and safety of persons, underpinned by a governance framework that emphasises culture, relationships, values, communication, professional autonomy and accountability.								Potential for innovation and risk-taking The exercising of professional accountability in decision-making that reflects a balance between the best available evidence, professional judgement, local information and patient/family preferences.
											Person-centred processes
											Working with patients’ beliefs and values Having a clear picture of what the patient values about his/her life and how he/she makes sense of what is happening from their individual perspective, psychosocial context and social role.				Sharing decision-making The facilitation of involvement in decision-making by patients and others significant to them by considering values, experiences, concerns and future aspirations				Engaging authentically The connectedness of the practitioner with a patient and others significant to them, determined by knowledge of the person, clarity of beliefs and values, knowledge of self and professional expertise.				Being sympathetically present An engagement that recognises the uniqueness and value of the individual, by appropriately responding to cues that maximise coping resources through the recognition of important agendas in their life.				Providing holistic care The provision of treatment and care that pays attention to the whole person through the integration of physiological, psychological, sociocultural, developmental and spiritual dimensions of persons.
		additional components that does not fall within the framework
		Information provision(shared decision-making)
		communication in implcitly included in the framework (engaging authentically and sharing decision-making, developed interpersonal skills and self-awareness)
											person-centred Outcomes
											Good care experience					Involvement in care				Feeling of well-being					Existence of a healthful culture
